# Supplementary material for: Acquired resistance to anti-PD1 therapy in patients with NSCLC associates with immunosuppressive T cell phenotype
Source: Nat Commun. 2023 Aug 24;14:5154. doi: 10.1038/s41467-023-40745-5 (PMC10449840; doi:10.1038/s41467-023-40745-5)
Supplement: Supplementary file 6 — Source Data [file 41467_2023_40745_MOESM6_ESM.xlsx]

## Sheet: Figure 6
Percentag of expression
		CD3	CD8	PDL1	TIGIT
Patient 1	Pre	37.31	49.61	31.21	0.02
	Post	8.03	9.65	28.88	0.44
Patient 2	Pre	0.45	0.88	0.47	0
	Post	0.59	1.08	0	0
Patient 3	Pre	9.57	9.31	14.17	0.16
	Post	49.8	33.46	60.45	3.1
Patient 4	Pre	18.46	14.66	9.87	0.42
	Post	10.82	4.63	12.55	0.06
Patient 5	Pre	6.12	13.74	38.15	0.44
	Post	3.54	0.37	0.37	0
Patient 6	Pre	8.86	13.45	1.08	0.85
	Post	3.56	6.92	0	0.01
Patient 7	Pre	8.46	1.2	0.13	0
	Post	9.49	24.51	19.81	11.73
